# Supplementary material for: High Dietary Intake of Iron Might Be Harmful to Atrial Fibrillation and Modified by Genetic Diversity: A Prospective Cohort Study
Source: Nutrients. 2024 Feb 22;16(5):593. doi: 10.3390/nu16050593 (PMC10935150; doi:10.3390/nu16050593)
Supplement: Supplementary file 1 [file nutrients-16-00593-s001.zip]

Archive with 1 entries (1 files):
- nutrients-2830307-supplementary.pdf
